# Supplementary material for: Mechanically mutable polymer enabled by light
Source: Sci Adv. 2022 Aug 24;8(34):eabo1626. doi: 10.1126/sciadv.abo1626 (PMC9401616; doi:10.1126/sciadv.abo1626)
Supplement: Supplementary file 2 — Movies S1 to S6 [file sciadv.abo1626_movies_s1_to_s6.zip]

Archive with 6 entries (6 files):
- sciadv.abo1626_movie_s1.mp4
- sciadv.abo1626_movie_s2.mp4
- sciadv.abo1626_movie_s3.mp4
- sciadv.abo1626_movie_s4.mp4
- sciadv.abo1626_movie_s5.mp4
- sciadv.abo1626_movie_s6.mp4
